# Supplementary material for: Species Richness and Distribution of Calliphoridae Along an Elevation Gradient in Sicily (Italy) and Ecuador
Source: Insects. 2025 May 6;16(5):498. doi: 10.3390/insects16050498 (PMC12112086; doi:10.3390/insects16050498)
Supplement: Supplementary file 1 [file insects-16-00498-s001.zip]

Archive with 8 entries (8 files):
- Fig_S1_Sicily_Sample Completeness._Curve.png
- Fig_S2_Sicily_Coverage_Based R_E. Curve.png
- Fig_S3_Ecuador_Sample_Completeness_Curve.png
- Fig_S4_Ecuador_Coverage_Based_R_E_Curve.png
- Table_S1_Sicily_Coverage_Based.csv
- Table_S2_Sicily_Size_Based.csv
- Table_S3_Ecuador_Coverage_Based.csv
- Table_S4_Ecuador_Size_Based.csv
