# Supplementary material for: Species Richness and Distribution of Calliphoridae Along an Elevation Gradient in Sicily (Italy) and Ecuador
Source: Insects. 2025 May 6;16(5):498. doi: 10.3390/insects16050498 (PMC12112086; doi:10.3390/insects16050498)
Supplement: Supplementary file 1 [file insects-16-00498-s001.zip › Table_S1_Sicily_Coverage_Based.csv]

	Assemblage	SC	m	Method	Order.q	qD	qD.LCL	qD.UCL
1	Lvl1_20m	0.990291262135922	153	Rarefaction	0	3.48835268477772	2.32977286171762	4.64693250783782
6	Lvl1_20m	0.990291262135922	146	Rarefaction	0	3.41581832571708	2.74348997799265	4.08814667344151
8	Lvl1_20m	0.990291262135922	157	Rarefaction	0	3.52549752328212	2.84658998023955	4.2044050663247
10	Lvl1_20m	0.990385066366493	206	Observed	0	4	3.31187336110098	4.68812663889902
11	Lvl1_20m	0.990477964275996	207	Extrapolation	0	4.00961493363351	3.3125329527062	4.70669691456083
12	Lvl1_20m	0.99135898095202	217	Extrapolation	0	4.10080015960207	3.40618301842284	4.79541730078129
13	Lvl1_20m	0.992234245910201	228	Extrapolation	0	4.19139008277381	2.89917647201217	5.48360369353546
14	Lvl1_20m	0.993020853646038	239	Extrapolation	0	4.27280398343292	3.61442855910257	4.93117940776326
15	Lvl1_20m	0.993727784415167	250	Extrapolation	0	4.3459713180377	3.68343770015877	5.00850493591663
16	Lvl1_20m	0.994308114786321	260	Extrapolation	0	4.40603551145222	3.73654831861834	5.07552270428609
17	Lvl1_20m	0.994884656470336	271	Extrapolation	0	4.4657075757477	3.78933720885763	5.14207794263777
18	Lvl1_20m	0.995402799170371	282	Extrapolation	0	4.51933534520133	3.85621213807614	5.18245855232651
19	Lvl1_20m	0.995868458228585	293	Extrapolation	0	4.56753105772653	3.44013037018027	5.69493174527278
20	Lvl1_20m	0.996286949811083	304	Extrapolation	0	4.61084493651503	4.00063818406158	5.22105168896848
21	Lvl1_20m	0.996630496005423	314	Extrapolation	0	4.64640196762924	4.03434493390432	5.25845900135416
22	Lvl1_20m	0.996971799358249	325	Extrapolation	0	4.68172686464668	4.06259486956527	5.3008588597281
23	Lvl1_20m	0.997278531457015	336	Extrapolation	0	4.713473636869	4.08625068286295	5.34069659087504
24	Lvl1_20m	0.997554194088614	347	Extrapolation	0	4.74200471923955	4.12647059507411	5.35753884340498
25	Lvl1_20m	0.997801934337405	358	Extrapolation	0	4.76764583498934	3.74490395553745	5.79038771444122
26	Lvl1_20m	0.998005308128459	368	Extrapolation	0	4.78869502236345	4.14655836104592	5.43083168368097
27	Lvl1_20m	0.998207354193609	379	Extrapolation	0	4.80960679010645	4.15969313554478	5.45952044466813
28	Lvl1_20m	0.998388934635458	390	Extrapolation	0	4.82840036583791	4.16820208671233	5.48859864496348
29	Lvl1_20m	0.998552122455216	401	Extrapolation	0	4.8452903051828	4.17423813252707	5.51634247783853
30	Lvl1_20m	0.998698780675925	412	Extrapolation	0	4.86046943102615	4.19259200915165	5.52834685290066
110	Lvl2_700m	0.777763117156519	1	Rarefaction	0	1	0.985511786621615	1.01448821337839
2	Lvl2_700m	0.990148064808951	177	Rarefaction	0	6.3136290418837	5.63445055898566	6.99280752478173
3	Lvl2_700m	0.994486131280244	353	Rarefaction	0	7.58956732184222	6.6233074128259	8.55582723085854
4	Lvl2_700m	0.996186825809067	529	Rarefaction	0	8.39412709416297	7.23207467059458	9.55617951773137
5	Lvl2_700m	0.99711470580852	705	Rarefaction	0	8.9769225240864	7.65624315853549	10.2976018896373
61	Lvl2_700m	0.997689880280169	881	Rarefaction	0	9.43078544693364	7.97518137475487	10.8863895191124
7	Lvl2_700m	0.998078833178714	1058	Rarefaction	0	9.8033739199007	8.21981820207846	11.3869296377229
81	Lvl2_700m	0.9983561897385	1234	Rarefaction	0	10.1160043527232	8.39039702507011	11.8416116803762
9	Lvl2_700m	0.998566197914667	1410	Rarefaction	0	10.3861552343238	8.48833753880387	12.2839729298437
101	Lvl2_700m	0.998731760746945	1586	Rarefaction	0	10.623479140708	8.44322147405787	12.8037368073581
111	Lvl2_700m	0.998865705968326	1762	Rarefaction	0	10.8345700412191	8.38477460454523	13.284365477893
121	Lvl2_700m	0.998975499533244	1938	Rarefaction	0	11.0242843703189	8.37229872951627	13.6762700111216
131	Lvl2_700m	0.99906634957925	2115	Rarefaction	0	11.197364731476	8.29841546917382	14.0963139937783
141	Lvl2_700m	0.999140696184426	2291	Rarefaction	0	11.3549702212389	8.30251486281783	14.40742557966
151	Lvl2_700m	0.999201994840469	2467	Rarefaction	0	11.5006725964128	8.31804424961034	14.6833009432153
161	Lvl2_700m	0.999252922679538	2643	Rarefaction	0	11.6365324699492	8.34311842817186	14.9299465117266
171	Lvl2_700m	0.99929608722167	2819	Rarefaction	0	11.7641463274693	8.37521329001479	15.1530793649238
181	Lvl2_700m	0.999334078371554	2995	Rarefaction	0	11.8846538230977	8.41082373756026	15.3584839086351
191	Lvl2_700m	0.999369681689253	3172	Rarefaction	0	11.9990989551877	8.44656103395392	15.5516368764215
201	Lvl2_700m	0.99936988033984	3173	Observed	0	12	8.44701963777486	15.5529803622251
211	Lvl2_700m	0.999370078927819	3174	Extrapolation	0	12.0006301196601	8.44716454739783	15.5540956919224
221	Lvl2_700m	0.999402191861549	3340	Extrapolation	0	12.1025244583826	8.47481837817608	15.7302305385892
231	Lvl2_700m	0.999432846500445	3507	Extrapolation	0	12.1997916275988	8.50071921345833	15.8988640417392
241	Lvl2_700m	0.999461929218811	3674	Extrapolation	0	12.2920710929735	8.52490889726748	16.0592332886795
251	Lvl2_700m	0.999489520622202	3841	Extrapolation	0	12.3796186159297	8.5475827928855	16.2116544389738
261	Lvl2_700m	0.999515697182847	4008	Extrapolation	0	12.4626768428562	8.56892365616344	16.3564300295489
271	Lvl2_700m	0.999540531451605	4175	Extrapolation	0	12.5414759776258	8.58911259186928	16.4938393633823
281	Lvl2_700m	0.999564092259044	4342	Extrapolation	0	12.6162344196273	8.60834031131348	16.6241285279412
291	Lvl2_700m	0.999586444906209	4509	Extrapolation	0	12.6871593690808	8.6268212226122	16.7474975155494
301	Lvl2_700m	0.999607651345614	4676	Extrapolation	0	12.7544474013121	8.64481756362948	16.8640772389948
31	Lvl2_700m	0.999627770352947	4843	Extrapolation	0	12.8182850115817	8.66269192431242	16.973878098851
32	Lvl2_700m	0.999646857689976	5010	Extrapolation	0	12.878849131972	8.68104840090914	17.0766498630349
33	Lvl2_700m	0.999664966259091	5177	Extrapolation	0	12.9363076217742	8.70125732211258	17.1713579214359
34	Lvl2_700m	0.999682146249936	5344	Extrapolation	0	12.9908197327249	8.73043137909704	17.2512080863528
35	Lvl2_700m	0.999698445278509	5511	Extrapolation	0	13.042536550388	8.75121295504034	17.3338601457356
36	Lvl2_700m	0.999713908519138	5678	Extrapolation	0	13.0916014129035	8.75551379283261	17.4276890329743
37	Lvl2_700m	0.999728578829683	5845	Extrapolation	0	13.1381503082609	8.75945632959514	17.5168442869267
38	Lvl2_700m	0.999742496870321	6012	Extrapolation	0	13.1823122512063	8.76306629657798	17.6015582058345
39	Lvl2_700m	0.999755701216243	6179	Extrapolation	0	13.224209640816	8.76636678228192	17.6820524993501
40	Lvl2_700m	0.999768228464564	6346	Extrapolation	0	13.2639585997393	8.76937914000042	17.7585380594781
112	Lvl3_1153m	0.443886933818149	1	Rarefaction	0	1	0.986585515158141	1.01341448484186
210	Lvl3_1153m	0.983379469937022	64	Rarefaction	0	4.14878444924087	3.75104804014621	4.54652085833553
310	Lvl3_1153m	0.991915678986017	128	Rarefaction	0	4.87154344840849	3.98235390649537	5.7607329903216
41	Lvl3_1153m	0.993724785622271	192	Rarefaction	0	5.31944328496942	3.79518417525599	6.84370239468285
51	Lvl3_1153m	0.994382264115384	256	Rarefaction	0	5.69821443595064	3.78201513315194	7.61441373874933
62	Lvl3_1153m	0.994822415520072	319	Rarefaction	0	6.03800117698462	3.84348884077787	8.23251351319136
71	Lvl3_1153m	0.995202386080967	383	Rarefaction	0	6.35712795381045	3.93220994730786	8.78204596031304
82	Lvl3_1153m	0.995536800873122	447	Rarefaction	0	6.6534175193251	3.99435040603066	9.31248463261953
91	Lvl3_1153m	0.995831395011217	511	Rarefaction	0	6.92958085604537	3.84475183490266	10.0144098771881
102	Lvl3_1153m	0.996089982666388	575	Rarefaction	0	7.18804377569338	3.88608853003652	10.4899990213502
113	Lvl3_1153m	0.996312890993709	638	Rarefaction	0	7.42730914318002	3.92873664893972	10.9258816374203
122	Lvl3_1153m	0.996510766236284	702	Rarefaction	0	7.6569069639762	3.95483534671832	11.3589785812341
132	Lvl3_1153m	0.996683442647467	766	Rarefaction	0	7.87465398937788	4.02938111703718	11.7199268617186
142	Lvl3_1153m	0.996834535945395	830	Rarefaction	0	8.08204869799036	4.08697414523442	12.0771232507463
152	Lvl3_1153m	0.996965702043016	893	Rarefaction	0	8.27732451857058	4.15238042007244	12.4022686170687
162	Lvl3_1153m	0.997084673854812	957	Rarefaction	0	8.46770479176978	4.22599254277864	12.7094170407609
172	Lvl3_1153m	0.997192854219849	1021	Rarefaction	0	8.65083015452479	4.30553551971893	12.9961247893307
182	Lvl3_1153m	0.997293859072482	1085	Rarefaction	0	8.82727725320966	4.39150799861223	13.2630465078071
192	Lvl3_1153m	0.997391304347826	1148	Rarefaction	0	8.99582199486552	4.54311975761582	13.4485242321152
202	Lvl3_1153m	0.997392817073632	1150	Observed	0	9	4.54560246400186	13.4543975359981
212	Lvl3_1153m	0.997394328922241	1151	Extrapolation	0	9.00260718292635	4.54792729587147	13.4572870699812
222	Lvl3_1153m	0.997483453643076	1211	Extrapolation	0	9.15630276400588	4.60786499093725	13.7047405370745
232	Lvl3_1153m	0.99756952993008	1271	Extrapolation	0	9.30474132094531	4.66553056021229	13.9439520816783
242	Lvl3_1153m	0.997654023222455	1332	Extrapolation	0	9.45045000364656	4.72184759629722	14.1790524109959
252	Lvl3_1153m	0.997734265324833	1392	Extrapolation	0	9.5888275091964	4.77510938474051	14.4025456336523
262	Lvl3_1153m	0.997813031726741	1453	Extrapolation	0	9.72466016928755	4.82728349933041	14.6220368392447
272	Lvl3_1153m	0.997887835081045	1513	Extrapolation	0	9.85365855378449	4.87689627852109	14.8304208290479
282	Lvl3_1153m	0.997961262756724	1574	Extrapolation	0	9.98028458049316	4.92589631967585	15.0346728413105
292	Lvl3_1153m	0.998030995997122	1634	Extrapolation	0	10.1005395535589	4.97304656682118	15.2280325402967
302	Lvl3_1153m	0.998099446801335	1695	Extrapolation	0	10.2185829654253	5.02048897537867	15.416676955472
311	Lvl3_1153m	0.998164453576253	1755	Extrapolation	0	10.3306871487718	5.0677891349025	15.593585162641
321	Lvl3_1153m	0.998228264837527	1816	Extrapolation	0	10.4407296688386	5.12062607706908	15.7608332606081
331	Lvl3_1153m	0.998288865503166	1876	Extrapolation	0	10.545235516733	5.21356247528246	15.8769085581836
341	Lvl3_1153m	0.998348351686158	1937	Extrapolation	0	10.6478194393017	5.2514858555554	16.0441530230479
351	Lvl3_1153m	0.998404844885221	1997	Extrapolation	0	10.7452419610858	5.28742446182476	16.2030594603469
361	Lvl3_1153m	0.998460299140414	2058	Extrapolation	0	10.8408728241667	5.322616210878	16.3591294374553
371	Lvl3_1153m	0.998512963273831	2118	Extrapolation	0	10.9316921222441	5.35593636763772	16.5074478768505
381	Lvl3_1153m	0.998564658882195	2179	Extrapolation	0	11.0208411988693	5.38851940426904	16.6531629934695
391	Lvl3_1153m	0.998613753481095	2239	Extrapolation	0	11.1055048346716	5.41931777251735	16.7916918968258
401	Lvl3_1153m	0.998661945200827	2300	Extrapolation	0	11.1886114553489	5.44937979004084	16.927843120657
114	Lvl4_1552m	0.470922425707228	1	Rarefaction	0	1.00000676481354	0.978214413238964	1.02179911638811
213	Lvl4_1552m	0.980738210015553	22	Rarefaction	0	2.63690618510121	2.22320385173332	3.05060851846909
312	Lvl4_1552m	0.990427994204827	44	Rarefaction	0	2.94484792409044	2.48081410477232	3.40888174340857
42	Lvl4_1552m	0.994673801603258	66	Rarefaction	0	3.10429894330761	2.598260814404	3.61033707221121
52	Lvl4_1552m	0.996433978052469	88	Rarefaction	0	3.2000916010023	2.60623333055387	3.79394987145073
63	Lvl4_1552m	0.997118669076072	110	Rarefaction	0	3.270143370148	2.60728602031403	3.93300071998198
72	Lvl4_1552m	0.997366118976485	132	Rarefaction	0	3.33046227132016	2.63852675408972	4.0223977885506
83	Lvl4_1552m	0.997448185024846	154	Rarefaction	0	3.38737601429537	2.68035268714846	4.09439934144228
92	Lvl4_1552m	0.997472771343745	176	Rarefaction	0	3.44320210263293	2.72321890503949	4.16318530022636
103	Lvl4_1552m	0.997479290546715	198	Rarefaction	0	3.49871638478853	2.76424668006794	4.23318608950911
115	Lvl4_1552m	0.997480779326916	220	Rarefaction	0	3.5541523433897	2.80291703062613	4.30538765615328
123	Lvl4_1552m	0.997481061394426	242	Rarefaction	0	3.60957126265712	2.83945313809766	4.37968938721658
133	Lvl4_1552m	0.997481103432624	264	Rarefaction	0	3.66498735880147	2.87426504023319	4.45570967736976
143	Lvl4_1552m	0.997481107984951	286	Rarefaction	0	3.72040306409808	2.90778076208421	4.53302536611196
153	Lvl4_1552m	0.99748110830088	308	Rarefaction	0	3.77581877032031	2.94040801168354	4.61122952895708
163	Lvl4_1552m	0.997481108312205	330	Rarefaction	0	3.83123779591594	2.97253614610427	4.6899394457276
173	Lvl4_1552m	0.997481108312342	357	Rarefaction	0	3.89860047385237	3.01139351824116	4.78580742946358
183	Lvl4_1552m	0.997481108312342	358	Rarefaction	0	3.90293909456638	3.01451153859062	4.79136665054214
193	Lvl4_1552m	0.997481108312343	358	Rarefaction	0	3.90292568981667	3.01395007679908	4.79190130283425
203	Lvl4_1552m	1	397	Observed	0	4	3.03900152999998	4.96099847000002
