# Supplementary material for: Species Richness and Distribution of Calliphoridae Along an Elevation Gradient in Sicily (Italy) and Ecuador
Source: Insects. 2025 May 6;16(5):498. doi: 10.3390/insects16050498 (PMC12112086; doi:10.3390/insects16050498)
Supplement: Supplementary file 1 [file insects-16-00498-s001.zip › Table_S2_Sicily_Size_Based.csv]

	Assemblage	m	Method	Order.q	qD	qD.LCL	qD.UCL	SC	SC.LCL	SC.UCL
1	Lvl1_20m	1	Rarefaction	0	1	1	1	0.498555529244634	0.47776329393028	0.519347764558989
2	Lvl1_20m	12	Rarefaction	0	2.11539907322807	1.98187193787892	2.24892620857722	0.989791197127383	0.979618465214249	0.999963929040517
3	Lvl1_20m	23	Rarefaction	0	2.2232997545049	1.9884840055446	2.45811550346519	0.990290683754668	0.981981378537301	0.998599988972036
4	Lvl1_20m	35	Rarefaction	0	2.33980582486996	2.01507541590254	2.66453623383738	0.990291261946274	0.983491517998161	0.997091005894387
5	Lvl1_20m	46	Rarefaction	0	2.44660194174744	2.05503054666633	2.83817333682855	0.990291262135865	0.984591034064131	0.995991490207599
6	Lvl1_20m	57	Rarefaction	0	2.55339805825244	2.10745089486569	2.99934522163918	0.990291262135922	0.985440901989419	0.995141622282426
7	Lvl1_20m	69	Rarefaction	0	2.66990291262136	2.17643169992663	3.16337412531609	0.990291262135922	0.986109162245514	0.994473362026331
8	Lvl1_20m	80	Rarefaction	0	2.77669902912625	2.24854500174244	3.30485305651005	0.990291262135922	0.986513228414387	0.994069295857457
9	Lvl1_20m	91	Rarefaction	0	2.88349514563102	2.32755172372641	3.43943856753562	0.990291262135922	0.986752364671391	0.993830159600454
10	Lvl1_20m	103	Rarefaction	0	3.00000000000005	2.42002747854471	3.5799725214554	0.990291262135922	0.986869779232398	0.993712745039447
11	Lvl1_20m	114	Rarefaction	0	3.10679611650484	2.50930969035376	3.70428254265591	0.990291262135922	0.986885145856818	0.993697378415025
12	Lvl1_20m	125	Rarefaction	0	3.21359223300978	2.60187086961896	3.82531359640059	0.990291262135922	0.986842807949789	0.993739716322054
13	Lvl1_20m	137	Rarefaction	0	3.33009708737866	2.70555687587111	3.95463729888621	0.990291262135922	0.986755207320574	0.99382731695127
14	Lvl1_20m	148	Rarefaction	0	3.4368932038835	2.80225653131337	4.07152987645364	0.990291262135922	0.986650922754584	0.99393160151726
15	Lvl1_20m	159	Rarefaction	0	3.54368932038835	2.89983263172258	4.18754600905412	0.990291262135922	0.986531028139816	0.994051496132028
16	Lvl1_20m	171	Rarefaction	0	3.66019417475728	3.00655603028002	4.31383231923454	0.990291262135922	0.986385948804163	0.994196575467681
17	Lvl1_20m	182	Rarefaction	0	3.76699029126209	3.10403444321721	4.42994613930698	0.990291262135922	0.986240171421531	0.994342352850313
18	Lvl1_20m	193	Rarefaction	0	3.87378640776702	3.20063993132151	4.54693288421252	0.990291262135922	0.986080512513111	0.994502011758733
19	Lvl1_20m	205	Rarefaction	0	3.99029126213592	3.30445479098122	4.67612773329063	0.990291262135922	0.985886956185152	0.994695568086693
20	Lvl1_20m	206	Observed	0	4	3.31301335157527	4.68698664842473	0.990385066366493	0.990385066366493	0.990385066366493
21	Lvl1_20m	207	Extrapolation	0	4.00961493363351	3.32262828520877	4.69660158205824	0.990477964275996	0.990477964275996	0.990477964275996
22	Lvl1_20m	217	Extrapolation	0	4.10080015960207	3.41381351117733	4.7877868080268	0.99135898095202	0.99135898095202	0.99135898095202
23	Lvl1_20m	228	Extrapolation	0	4.19139008277382	3.50440343434908	4.87837673119855	0.992234245910201	0.992234245910201	0.992234245910201
24	Lvl1_20m	239	Extrapolation	0	4.27280398343291	3.58581733500818	4.95979063185765	0.993020853646038	0.993020853646038	0.993020853646038
25	Lvl1_20m	250	Extrapolation	0	4.34597131803769	3.65898466961296	5.03295796646243	0.993727784415167	0.993727784415167	0.993727784415167
26	Lvl1_20m	260	Extrapolation	0	4.40603551145221	3.71904886302748	5.09302215987695	0.994308114786321	0.994308114786321	0.994308114786321
27	Lvl1_20m	271	Extrapolation	0	4.4657075757477	3.77872092732297	5.15269422417243	0.994884656470336	0.994884656470336	0.994884656470336
28	Lvl1_20m	282	Extrapolation	0	4.51933534520132	3.83234869677659	5.20632199362606	0.995402799170371	0.995402799170371	0.995402799170371
29	Lvl1_20m	293	Extrapolation	0	4.56753105772652	3.88054440930179	5.25451770615126	0.995868458228585	0.995868458228585	0.995868458228585
30	Lvl1_20m	304	Extrapolation	0	4.61084493651503	3.92385828809029	5.29783158493976	0.996286949811083	0.996286949811083	0.996286949811083
31	Lvl1_20m	314	Extrapolation	0	4.64640196762924	3.9594153192045	5.33338861605397	0.996630496005423	0.996630496005423	0.996630496005423
32	Lvl1_20m	325	Extrapolation	0	4.68172686464668	3.99474021622194	5.36871351307141	0.996971799358249	0.996971799358249	0.996971799358249
33	Lvl1_20m	336	Extrapolation	0	4.713473636869	4.02648698844426	5.40046028529373	0.997278531457015	0.997278531457015	0.997278531457015
34	Lvl1_20m	347	Extrapolation	0	4.74200471923954	4.05501807081481	5.42899136766428	0.997554194088614	0.997554194088614	0.997554194088614
35	Lvl1_20m	358	Extrapolation	0	4.76764583498934	4.0806591865646	5.45463248341407	0.997801934337405	0.997801934337405	0.997801934337405
36	Lvl1_20m	368	Extrapolation	0	4.78869502236344	4.10170837393871	5.47568167078818	0.998005308128459	0.998005308128459	0.998005308128459
37	Lvl1_20m	379	Extrapolation	0	4.80960679010645	4.12262014168171	5.49659343853118	0.998207354193609	0.998207354193609	0.998207354193609
38	Lvl1_20m	390	Extrapolation	0	4.82840036583791	4.14141371741317	5.51538701426264	0.998388934635458	0.998388934635458	0.998388934635458
39	Lvl1_20m	401	Extrapolation	0	4.8452903051828	4.15830365675807	5.53227695360754	0.998552122455216	0.998552122455216	0.998552122455216
40	Lvl1_20m	412	Extrapolation	0	4.86046943102616	4.17348278260142	5.54745607945089	0.998698780675925	0.998698780675925	0.998698780675925
41	Lvl2_700m	1	Rarefaction	0	1	1	1	0.777763117156519	0.757500036481495	0.798026197831544
42	Lvl2_700m	177	Rarefaction	0	6.31362902984751	5.88257507446108	6.74468298523394	0.990148064750636	0.988572864409556	0.991723265091715
43	Lvl2_700m	353	Rarefaction	0	7.58956720489905	6.97728437060734	8.20185003919076	0.994486130991343	0.993297184469415	0.995675077513271
44	Lvl2_700m	529	Rarefaction	0	8.39412710669918	7.6343384464267	9.15391576697165	0.996186825831539	0.995182019874394	0.997191631788684
45	Lvl2_700m	705	Rarefaction	0	8.97692256867401	8.08880174389503	9.86504339345298	0.99711470587097	0.996241123511672	0.997988288230268
46	Lvl2_700m	881	Rarefaction	0	9.43078549633509	8.43174535979018	10.42982563288	0.99768988033641	0.996906003594678	0.998473757078143
47	Lvl2_700m	1058	Rarefaction	0	9.80337390956203	8.70775184115517	10.8989959779689	0.998078833168848	0.997347660123995	0.998810006213702
48	Lvl2_700m	1234	Rarefaction	0	10.1160043708435	8.93558185538783	11.2964268862991	0.998356189753438	0.997653675094774	0.999058704412103
49	Lvl2_700m	1410	Rarefaction	0	10.3861551960258	9.12857682051533	11.6437335715362	0.998566197886588	0.997880810377955	0.999251585395222
50	Lvl2_700m	1586	Rarefaction	0	10.6234791167241	9.29348043803476	11.9534777954134	0.998731760731022	0.998058488587174	0.999405032874869
51	Lvl2_700m	1762	Rarefaction	0	10.8345700729137	9.4346981128728	12.2344420329546	0.998865705987511	0.998201868409002	0.99952954356602
52	Lvl2_700m	1938	Rarefaction	0	11.0242843484133	9.55550111524501	12.4930675815815	0.998975499521163	0.998318731257226	0.999632267785099
53	Lvl2_700m	2115	Rarefaction	0	11.1973647301354	9.65910600317101	12.7356234570999	0.999066349578581	0.998413944265162	0.999718754892
54	Lvl2_700m	2291	Rarefaction	0	11.3549702001925	9.74664938011174	12.9632910202733	0.999140696175052	0.9984894543479	0.999791938002205
55	Lvl2_700m	2467	Rarefaction	0	11.5006726150532	9.8207426293353	13.1806026007712	0.999201994847855	0.998548399103334	0.999855590592375
56	Lvl2_700m	2643	Rarefaction	0	11.6365324438964	9.88304300969521	13.3900218780976	0.999252922670304	0.998593195760933	0.999912649579674
57	Lvl2_700m	2819	Rarefaction	0	11.7641463073218	9.93485954435029	13.5934330702932	0.99929608721514	0.99862622899194	0.99996594543834
58	Lvl2_700m	2995	Rarefaction	0	11.8846538285052	9.97711889702095	13.7921887599895	0.999334078373228	0.998649843893021	1
59	Lvl2_700m	3172	Rarefaction	0	11.9993696816893	10.0104938521636	13.9882455112149	0.999369681689253	0.99866639042396	1
60	Lvl2_700m	3173	Observed	0	12	10.0106567524676	13.9893432475324	0.99936988033984	0.99859832294799	1
61	Lvl2_700m	3174	Extrapolation	0	12.0006301196602	10.0107216279202	13.9905386114001	0.999370078927819	0.998598673657294	1
62	Lvl2_700m	3340	Extrapolation	0	12.1025244583825	10.0194082548569	14.1856406619081	0.999402191861549	0.99865486685771	1
63	Lvl2_700m	3507	Extrapolation	0	12.1997916275989	10.0242538846387	14.3753293705591	0.999432846500445	0.998708477394475	1
64	Lvl2_700m	3674	Extrapolation	0	12.2920710929736	10.0256134359954	14.5585287499518	0.999461929218811	0.99876003753746	1
65	Lvl2_700m	3841	Extrapolation	0	12.3796186159297	10.0238915618555	14.7353456700038	0.999489520622202	0.99880984837407	1
66	Lvl2_700m	4008	Extrapolation	0	12.462676842856	10.0194685474129	14.9058851382992	0.999515697182847	0.998857981828712	1
67	Lvl2_700m	4175	Extrapolation	0	12.5414759776256	10.0126931244179	15.0702588308334	0.999540531451605	0.9989044339407	1
68	Lvl2_700m	4342	Extrapolation	0	12.6162344196273	10.0038792086604	15.2285896305941	0.999564092259044	0.998949187666037	1
69	Lvl2_700m	4509	Extrapolation	0	12.6871593690808	9.99330581146893	15.3810129266926	0.999586444906209	0.998992235741567	1
70	Lvl2_700m	4676	Extrapolation	0	12.7544474013122	9.98121894417383	15.5276758584507	0.999607651345614	0.999033586610452	1
71	Lvl2_700m	4843	Extrapolation	0	12.8182850115816	9.96783454607824	15.6687354770849	0.999627770352947	0.999073263696378	1
72	Lvl2_700m	5010	Extrapolation	0	12.8788491319719	9.95334178318173	15.8043564807622	0.999646857689976	0.999111302506652	1
73	Lvl2_700m	5177	Extrapolation	0	12.9363076217742	9.93790632793839	15.93470891561	0.999664966259091	0.999147747418114	1
74	Lvl2_700m	5344	Extrapolation	0	12.9908197327249	9.92167341308281	16.059966052367	0.999682146249936	0.999182648832632	1
75	Lvl2_700m	5511	Extrapolation	0	13.0425365503881	9.90477056783912	16.1803025329372	0.999698445278509	0.999216060887847	1
76	Lvl2_700m	5678	Extrapolation	0	13.0916014129033	9.88731001233748	16.2958928134691	0.999713908519138	0.999248039708341	1
77	Lvl2_700m	5845	Extrapolation	0	13.1381503082609	9.86939072257038	16.4069098939514	0.999728578829683	0.999278642114521	1
78	Lvl2_700m	6012	Extrapolation	0	13.1823122512062	9.85110019576255	16.5135243066498	0.999742496870321	0.99930792469448	1
79	Lvl2_700m	6179	Extrapolation	0	13.224209640816	9.83251595255025	16.6159033290817	0.999755701216243	0.999335943153241	1
80	Lvl2_700m	6346	Extrapolation	0	13.2639585997394	9.81370681285048	16.7142103866284	0.999768228464564	0.999362751869157	1
81	Lvl3_1153m	1	Rarefaction	0	1	1	1	0.443886933818149	0.431500781362309	0.456273086273989
82	Lvl3_1153m	64	Rarefaction	0	4.14878426711434	3.91065771091304	4.38691082331564	0.983379466934715	0.979485282565747	0.987273651303684
83	Lvl3_1153m	128	Rarefaction	0	4.87154328767355	4.5004466699122	5.2426399054349	0.991915677932521	0.988866405764579	0.994964950100462
84	Lvl3_1153m	192	Rarefaction	0	5.31944332302789	4.79754823816821	5.84133840788756	0.993724785709685	0.99123091397673	0.99621865744264
85	Lvl3_1153m	256	Rarefaction	0	5.69821437928745	5.04102081321578	6.35540794535913	0.994382264035969	0.992060440517044	0.996704087554895
86	Lvl3_1153m	319	Rarefaction	0	6.03800113255967	5.25644220151438	6.81956006360495	0.994822415465534	0.992561906518075	0.997082924412992
87	Lvl3_1153m	383	Rarefaction	0	6.35712805005687	5.45380998877518	7.26044611133856	0.995202386192372	0.992981479914324	0.997423292470421
88	Lvl3_1153m	447	Rarefaction	0	6.65341761725561	5.63116657984106	7.67566865467015	0.995536800980596	0.993355375807908	0.997718226153284
89	Lvl3_1153m	511	Rarefaction	0	6.92958087734802	5.79063656209797	8.06852519259807	0.99583139503323	0.993692185402569	0.997970604663892
90	Lvl3_1153m	575	Rarefaction	0	7.18804380820996	5.93451998022155	8.44156763619837	0.996089982697777	0.993992803235158	0.998187162160396
91	Lvl3_1153m	638	Rarefaction	0	7.42730913779555	6.06304674252583	8.79157153306526	0.996312890988882	0.994253009034418	0.998372772943347
92	Lvl3_1153m	702	Rarefaction	0	7.65690704018496	6.18218068299239	9.13163339737754	0.996510766299255	0.994481079183935	0.998540453414575
93	Lvl3_1153m	766	Rarefaction	0	7.87465397108397	6.29136917528696	9.45793876688099	0.996683442633568	0.994673422984008	0.998693462283128
94	Lvl3_1153m	830	Rarefaction	0	8.082048761014	6.39186323054559	9.7722342914824	0.996834535989385	0.994831704298207	0.998837367680563
95	Lvl3_1153m	893	Rarefaction	0	8.27732451875675	6.48319026124138	10.0714587762721	0.996965702043137	0.994956563181076	0.998974840905198
96	Lvl3_1153m	957	Rarefaction	0	8.46770479500571	6.56884240107917	10.3665671889322	0.997084673856772	0.99505488619863	0.999114461514913
97	Lvl3_1153m	1021	Rarefaction	0	8.65083008769908	6.64760164764073	10.6540585277574	0.997192854181168	0.995127836746382	0.999257871615955
98	Lvl3_1153m	1085	Rarefaction	0	8.82727714826151	6.71945281468463	10.9351014818384	0.997293859012722	0.995179095021118	0.999408623004327
99	Lvl3_1153m	1149	Rarefaction	0	8.99739130434782	6.78408047295544	11.2107021357402	0.997391304347826	0.99521252001904	0.999570088676612
100	Lvl3_1153m	1150	Observed	0	9	6.78503009188433	11.2149699081157	0.997392817073632	0.995155124965722	0.999630509181542
101	Lvl3_1153m	1151	Extrapolation	0	9.00260718292637	6.78592313330579	11.219291232547	0.997394328922241	0.995157050230544	0.999631607613938
102	Lvl3_1153m	1211	Extrapolation	0	9.15630276400596	6.83630054346295	11.476304984549	0.997483453643076	0.995271153676088	0.999695753610063
103	Lvl3_1153m	1271	Extrapolation	0	9.30474132094533	6.88076535064623	11.7287172912444	0.99756952993008	0.995383204138533	0.999755855721628
104	Lvl3_1153m	1332	Extrapolation	0	9.45045000364654	6.92046276868713	11.9804372386059	0.997654023222455	0.995495724488182	0.999812321956729
105	Lvl3_1153m	1392	Extrapolation	0	9.58882750919648	6.95458174521682	12.2230732731761	0.997734265324833	0.99560535387029	0.999863176779376
106	Lvl3_1153m	1453	Extrapolation	0	9.72466016928759	6.98471539403123	12.464604944544	0.997813031726741	0.995715852428627	0.999910211024856
107	Lvl3_1153m	1513	Extrapolation	0	9.85365855378445	7.01028252655236	12.6970345810165	0.997887835081045	0.995823569373593	0.999952100788497
108	Lvl3_1153m	1574	Extrapolation	0	9.98028458049325	7.0325152390104	12.9280539219761	0.997961262756724	0.995931993699952	0.999990531813496
109	Lvl3_1153m	1634	Extrapolation	0	10.1005395535589	7.05102392766925	13.1500551794485	0.998030995997122	0.99603743727472	1
110	Lvl3_1153m	1695	Extrapolation	0	10.2185829654254	7.06674209919591	13.3704238316549	0.998099446801335	0.996143267789796	1
111	Lvl3_1153m	1755	Extrapolation	0	10.3306871487717	7.07943667997761	13.5819376175659	0.998164453576253	0.996245874663992	1
112	Lvl3_1153m	1816	Extrapolation	0	10.4407296688386	7.08979363131873	13.7916657063584	0.998228264837527	0.996348545510803	1
113	Lvl3_1153m	1876	Extrapolation	0	10.545235516733	7.09770732301765	13.9927637104484	0.998288865503166	0.99644779936435	1
114	Lvl3_1153m	1937	Extrapolation	0	10.6478194393017	7.10365904774111	14.1919798308624	0.998348351686158	0.996546844450939	1
115	Lvl3_1153m	1997	Extrapolation	0	10.7452419610858	7.10764708872891	14.3828368334426	0.998404844885221	0.99664235218305	1
116	Lvl3_1153m	2058	Extrapolation	0	10.8408728241666	7.10998410853968	14.5717615397935	0.998460299140414	0.996737439668091	1
117	Lvl3_1153m	2118	Extrapolation	0	10.931692122244	7.11075328362452	14.7526309608635	0.998512963273831	0.996828939285428	1
118	Lvl3_1153m	2179	Extrapolation	0	11.0208411988692	7.11012876408264	14.9315536336557	0.998564658882195	0.996919863883452	1
119	Lvl3_1153m	2239	Extrapolation	0	11.1055048346716	7.10826313121578	15.1027465381274	0.998613753481095	0.997007208229572	1
120	Lvl3_1153m	2300	Extrapolation	0	11.188611455349	7.1052170570634	15.2720058536346	0.998661945200827	0.997093870212969	1
121	Lvl4_1552m	1	Rarefaction	0	1	0.999999999999999	1	0.47091825051515	0.446372403431058	0.495464097599243
122	Lvl4_1552m	22	Rarefaction	0	2.63690584559572	2.38754376129666	2.88626792989478	0.980738198746341	0.974678617770979	0.986797779721704
123	Lvl4_1552m	44	Rarefaction	0	2.94484800266585	2.62572365503025	3.26397235030145	0.990427996481943	0.985497440231113	0.995358552732774
124	Lvl4_1552m	66	Rarefaction	0	3.1042989564904	2.73193226065557	3.47666565232523	0.994673801897163	0.99031509139854	0.999032512395787
125	Lvl4_1552m	88	Rarefaction	0	3.20009157897129	2.76972215537985	3.63046100256272	0.996433977752021	0.992722349642818	1
126	Lvl4_1552m	110	Rarefaction	0	3.27014342101586	2.78136149526919	3.75892534676253	0.997118669394586	0.993905963574701	1
127	Lvl4_1552m	132	Rarefaction	0	3.33046222245429	2.78637342610854	3.87455101880004	0.997366118860467	0.994504059434268	1
128	Lvl4_1552m	154	Rarefaction	0	3.3873759619917	2.79225376457183	3.98249815941157	0.997448184984718	0.994834619049478	1
129	Lvl4_1552m	176	Rarefaction	0	3.44320210570012	2.8013961600009	4.08500805139934	0.997472771344408	0.995038818961045	0.999906723727772
130	Lvl4_1552m	198	Rarefaction	0	3.49871643850295	2.81425432469969	4.18317855230622	0.997479290549548	0.995174873934925	0.99978370716417
131	Lvl4_1552m	220	Rarefaction	0	3.55415228924961	2.8306130706854	4.27769150781381	0.997480779326332	0.995267099395696	0.999694459256967
132	Lvl4_1552m	242	Rarefaction	0	3.60957130359517	2.85006078461624	4.3690818225741	0.997481061394498	0.995327079290329	0.999635043498667
133	Lvl4_1552m	264	Rarefaction	0	3.66498736227466	2.87215184392303	4.45782288062629	0.997481103432625	0.995361498296207	0.999600708569043
134	Lvl4_1552m	286	Rarefaction	0	3.72040302024734	2.89645598832743	4.54435005216726	0.99748110798495	0.995374736453736	0.999587479516164
135	Lvl4_1552m	308	Rarefaction	0	3.77581863973039	2.92256858184013	4.62906869762064	0.99748110830088	0.995369743564988	0.999592473036772
136	Lvl4_1552m	330	Rarefaction	0	3.83123425692632	2.95010778720368	4.71236072664896	0.997481108312205	0.995348440836979	0.999613775787431
137	Lvl4_1552m	352	Rarefaction	0	3.88664987405535	2.978707453335	4.79459229477569	0.997481108312342	0.995311995156116	0.999650221468569
138	Lvl4_1552m	374	Rarefaction	0	3.94206549118385	3.0080087751857	4.87612220718201	0.997481108312342	0.995261026579833	0.999701190044852
139	Lvl4_1552m	396	Rarefaction	0	3.99748110831234	3.03765191501665	4.95731030160804	0.997481108312343	0.995195750564588	0.999766466060098
140	Lvl4_1552m	397	Observed	0	4	3.03900152999998	4.96099847000002	1	1	1
141	Lvl4_1552m	398	Extrapolation	0	4	3.03900152999998	4.96099847000002	1	1	1
142	Lvl4_1552m	418	Extrapolation	0	4	3.03900152999998	4.96099847000002	1	1	1
143	Lvl4_1552m	439	Extrapolation	0	4	3.03900152999998	4.96099847000002	1	1	1
144	Lvl4_1552m	460	Extrapolation	0	4	3.03900152999998	4.96099847000002	1	1	1
145	Lvl4_1552m	481	Extrapolation	0	4	3.03900152999998	4.96099847000002	1	1	1
146	Lvl4_1552m	502	Extrapolation	0	4	3.03900152999998	4.96099847000002	1	1	1
147	Lvl4_1552m	523	Extrapolation	0	4	3.03900152999998	4.96099847000002	1	1	1
148	Lvl4_1552m	543	Extrapolation	0	4	3.03900152999998	4.96099847000002	1	1	1
149	Lvl4_1552m	564	Extrapolation	0	4	3.03900152999998	4.96099847000002	1	1	1
150	Lvl4_1552m	585	Extrapolation	0	4	3.03900152999998	4.96099847000002	1	1	1
151	Lvl4_1552m	606	Extrapolation	0	4	3.03900152999998	4.96099847000002	1	1	1
152	Lvl4_1552m	627	Extrapolation	0	4	3.03900152999998	4.96099847000002	1	1	1
153	Lvl4_1552m	648	Extrapolation	0	4	3.03900152999998	4.96099847000002	1	1	1
154	Lvl4_1552m	668	Extrapolation	0	4	3.03900152999998	4.96099847000002	1	1	1
155	Lvl4_1552m	689	Extrapolation	0	4	3.03900152999998	4.96099847000002	1	1	1
156	Lvl4_1552m	710	Extrapolation	0	4	3.03900152999998	4.96099847000002	1	1	1
157	Lvl4_1552m	731	Extrapolation	0	4	3.03900152999998	4.96099847000002	1	1	1
158	Lvl4_1552m	752	Extrapolation	0	4	3.03900152999998	4.96099847000002	1	1	1
159	Lvl4_1552m	773	Extrapolation	0	4	3.03900152999998	4.96099847000002	1	1	1
160	Lvl4_1552m	794	Extrapolation	0	4	3.03900152999998	4.96099847000002	1	1	1
