# Supplementary material for: Species Richness and Distribution of Calliphoridae Along an Elevation Gradient in Sicily (Italy) and Ecuador
Source: Insects. 2025 May 6;16(5):498. doi: 10.3390/insects16050498 (PMC12112086; doi:10.3390/insects16050498)
Supplement: Supplementary file 1 [file insects-16-00498-s001.zip › Table_S3_Ecuador_Coverage_Based.csv]

	Assemblage	SC	m	Method	Order.q	qD	qD.LCL	qD.UCL
1	Lvl1_561m	0.218735057596173	1	Rarefaction	0	1	0.929234055792412	1.07076594420759
2	Lvl1_561m	0.867749977607705	12	Rarefaction	0	4.84523098970496	4.14550422083251	5.54495775857741
3	Lvl1_561m	0.929478104604662	24	Rarefaction	0	5.99312227175528	4.95137310073215	7.0348714427784
4	Lvl1_561m	0.94841170691104	36	Rarefaction	0	6.72243048139172	5.54576862605775	7.89909233672569
5	Lvl1_561m	0.959689807489395	48	Rarefaction	0	7.27515642515946	6.05586022999358	8.49445262032534
6	Lvl1_561m	0.967709123869461	60	Rarefaction	0	7.71232354487266	6.46717216151604	8.95747492822928
7	Lvl1_561m	0.973662931522724	72	Rarefaction	0	8.06535297671058	6.78573205439182	9.34497389902934
8	Lvl1_561m	0.977802763986002	83	Rarefaction	0	8.33337679430067	7.00903827558118	9.65771531302017
9	Lvl1_561m	0.981243309892665	95	Rarefaction	0	8.57985497491167	7.19455778697824	9.9651521628451
10	Lvl1_561m	0.983838693721275	107	Rarefaction	0	8.78993774848014	7.33937031914841	10.2405051778119
11	Lvl1_561m	0.9858006373126	119	Rarefaction	0	8.97254010286277	7.45479365245899	10.4902865532666
12	Lvl1_561m	0.987283949615509	131	Rarefaction	0	9.13436125862722	7.54823792240455	10.7204845948499
13	Lvl1_561m	0.98840080514509	143	Rarefaction	0	9.28049206791811	7.63619001536928	10.9247941204669
14	Lvl1_561m	0.989172114399123	154	Rarefaction	0	9.40403182185843	7.71538627763199	11.0926773660849
15	Lvl1_561m	0.989793141359805	166	Rarefaction	0	9.5303449826874	7.80382211227904	11.2568678530958
16	Lvl1_561m	0.990226454363858	178	Rarefaction	0	9.65027549711918	7.89741337221485	11.4031376220235
17	Lvl1_561m	0.990504980386558	190	Rarefaction	0	9.76588605236258	7.99814543842061	11.5336266663045
18	Lvl1_561m	0.990654719235514	202	Rarefaction	0	9.8788864028151	8.10730397061379	11.6504688350164
19	Lvl1_561m	0.990697674418605	213	Rarefaction	0	9.97988172718858	8.2229523609159	11.7368110934613
20	Lvl1_561m	0.990783807062877	215	Observed	0	10	8.2352757495141	11.7647242504859
21	Lvl1_561m	0.990869142182665	216	Extrapolation	0	10.0092161929371	8.23717293310898	11.7812594527653
22	Lvl1_561m	0.991757255764178	227	Extrapolation	0	10.1051324597405	8.25527366146923	11.9549912580118
23	Lvl1_561m	0.992558986910497	238	Extrapolation	0	10.191719423543	8.26906870591208	12.1143701411739
24	Lvl1_561m	0.993282737615766	249	Extrapolation	0	10.269884499712	8.27946125728849	12.2603077421354
25	Lvl1_561m	0.993992239943771	261	Extrapolation	0	10.3465107511365	8.28770622148085	12.4053152807921
26	Lvl1_561m	0.994576585183522	272	Extrapolation	0	10.4096200370296	8.29302666560445	12.5262134084548
27	Lvl1_561m	0.995104094038994	283	Extrapolation	0	10.4665909934205	8.29671259450066	12.6364693923404
28	Lvl1_561m	0.995580294705433	294	Extrapolation	0	10.518020665396	8.29879267363917	12.7372486571528
29	Lvl1_561m	0.996047120477038	306	Extrapolation	0	10.5684378487293	8.29990819626112	12.8369675011975
30	Lvl1_561m	0.996431597605108	317	Extrapolation	0	10.6099613785609	8.29990131410284	12.9200214430189
31	Lvl1_561m	0.996778678536014	328	Extrapolation	0	10.6474461190987	8.2991702748959	12.9957219633015
32	Lvl1_561m	0.997092000613722	339	Extrapolation	0	10.6812849034912	8.29790713100145	13.0646626759809
33	Lvl1_561m	0.997399154364221	351	Extrapolation	0	10.714457508545	8.29610258991802	13.132812427172
34	Lvl1_561m	0.997652125813209	362	Extrapolation	0	10.7417784250357	8.29418419721031	13.1893726528612
35	Lvl1_561m	0.99788049197493	373	Extrapolation	0	10.7664419705017	8.29211074591278	13.2407731950906
36	Lvl1_561m	0.998086646084527	384	Extrapolation	0	10.7887066143382	8.2899491696019	13.2874640590745
37	Lvl1_561m	0.998288741667471	396	Extrapolation	0	10.8105329372961	8.28755922331783	13.3335066512743
38	Lvl1_561m	0.998455187339608	407	Extrapolation	0	10.8285090698869	8.28538224706394	13.3716358927099
39	Lvl1_561m	0.998605443660759	418	Extrapolation	0	10.8447367525712	8.28325172827926	13.4062217768632
40	Lvl1_561m	0.998752741907073	430	Extrapolation	0	10.8606449631731	8.28100260941298	13.4402873169332
41	Lvl2_1312m	0.286942225122468	1	Rarefaction	0	1.00000395725968	0.889461983942988	1.11054593057638
42	Lvl2_1312m	0.816821191291737	8	Rarefaction	0	3.69265438406663	2.74119258251454	4.64411618561871
43	Lvl2_1312m	0.88541233065381	15	Rarefaction	0	4.71763944950642	2.8303259828169	6.60495291619593
44	Lvl2_1312m	0.90960818710832	22	Rarefaction	0	5.43725954297296	3.0788047306988	7.79571435524712
45	Lvl2_1312m	0.923500138314484	29	Rarefaction	0	6.02516274886295	3.37526794156082	8.67505755616509
46	Lvl2_1312m	0.933562672343331	36	Rarefaction	0	6.52899404724009	3.63793408464329	9.42005400983689
47	Lvl2_1312m	0.941567991846049	43	Rarefaction	0	6.96909735599986	3.81689035417553	10.1213043578242
48	Lvl2_1312m	0.948143129235026	50	Rarefaction	0	7.3576826420117	3.71188417550126	11.0034811085221
49	Lvl2_1312m	0.953594408270056	57	Rarefaction	0	7.70374910524085	3.5839962447991	11.8235019656826
50	Lvl2_1312m	0.958708779961307	65	Rarefaction	0	8.05639017170459	3.38796511950248	12.7248152239067
51	Lvl2_1312m	0.962386046296004	72	Rarefaction	0	8.33401493397592	3.20844105173981	13.459588816212
52	Lvl2_1312m	0.965455145156081	79	Rarefaction	0	8.58778953906955	3.0707348605838	14.1048442175553
53	Lvl2_1312m	0.968022956830732	86	Rarefaction	0	8.82164116456275	2.96219156387968	14.6810907652458
54	Lvl2_1312m	0.970176940222722	93	Rarefaction	0	9.03880380365216	2.87710045373896	15.2005071535654
55	Lvl2_1312m	0.971988075998875	100	Rarefaction	0	9.24195281989287	2.82764264617145	15.6562629936143
56	Lvl2_1312m	0.973513666113512	107	Rarefaction	0	9.43331096513798	2.80632610297719	16.0602958272988
57	Lvl2_1312m	0.974800115529863	114	Rarefaction	0	9.6147311783192	2.81012551793306	16.4193368387053
58	Lvl2_1312m	0.97588578700081	121	Rarefaction	0	9.7877682339822	2.83626478266068	16.7392716853037
59	Lvl2_1312m	0.976923076923077	128	Rarefaction	0	9.95513697177187	2.87510523952183	17.0351687040219
60	Lvl2_1312m	0.977041724342496	130	Observed	0	10	2.90219298317808	17.0978070168219
61	Lvl2_1312m	0.977159761749475	131	Extrapolation	0	10.0229582756575	2.91090869801121	17.1350078533038
62	Lvl2_1312m	0.977855350439412	137	Extrapolation	0	10.1582502758503	2.94970353110481	17.3667970205957
63	Lvl2_1312m	0.978640142165862	144	Extrapolation	0	10.3108922666447	2.99338886255225	17.6283956707372
64	Lvl2_1312m	0.979397121392854	151	Extrapolation	0	10.4581247262946	3.03559217967276	17.8806572729165
65	Lvl2_1312m	0.980127273776964	158	Extrapolation	0	10.600139365004	3.07635055152241	18.1239281784855
66	Lvl2_1312m	0.980732488286871	164	Extrapolation	0	10.717853587181	3.11019575756409	18.3255114167978
67	Lvl2_1312m	0.981415316151921	171	Extrapolation	0	10.8506636069332	3.14855812695235	18.5527690869141
68	Lvl2_1312m	0.982073945049288	178	Extrapolation	0	10.978766927471	3.1859430990155	18.7715907559265
69	Lvl2_1312m	0.982709232574372	185	Extrapolation	0	11.1023303510999	3.22276579322826	18.9818949089715
70	Lvl2_1312m	0.983322005929962	192	Extrapolation	0	11.2215147687621	3.2597092265813	19.1833203109429
71	Lvl2_1312m	0.98382992637802	198	Extrapolation	0	11.3203052959093	3.29269513347618	19.3479154583425
72	Lvl2_1312m	0.984402983086815	205	Extrapolation	0	11.43176482577	3.33798162233852	19.5255480292016
73	Lvl2_1312m	0.984955731045065	212	Extrapolation	0	11.5392743036496	3.39322250499677	19.6853261023024
74	Lvl2_1312m	0.985488889981449	219	Extrapolation	0	11.6429737167763	3.41725419278854	19.868693240764
75	Lvl2_1312m	0.986003154117939	226	Extrapolation	0	11.7429980913237	3.43971048397161	20.0462856986758
76	Lvl2_1312m	0.986429421461719	232	Extrapolation	0	11.8259070896889	3.45810904019515	20.1937051391826
77	Lvl2_1312m	0.986910353784935	239	Extrapolation	0	11.9194484265544	3.47863960010065	20.3602572530082
78	Lvl2_1312m	0.987374242184868	246	Extrapolation	0	12.0096747203414	3.49821958472156	20.5211298559612
79	Lvl2_1312m	0.987821690686881	253	Extrapolation	0	12.0967034539828	3.51689319418039	20.6765137137852
80	Lvl2_1312m	0.988253281910076	260	Extrapolation	0	12.1806479468943	3.53471729939781	20.8265785943908
81	Lvl3_1948m	0.453872298300735	1	Rarefaction	0	1	0.939941539165533	1.06005846083447
82	Lvl3_1948m	0.946790473489169	31	Rarefaction	0	5.43196235505732	4.80534950812187	6.05857520199278
83	Lvl3_1948m	0.97780594110678	62	Rarefaction	0	6.49487640326728	5.52488362440622	7.46486918212833
84	Lvl3_1948m	0.985352132197319	92	Rarefaction	0	7.02953442815239	5.44769187205295	8.61137698425183
85	Lvl3_1948m	0.987948591995108	123	Rarefaction	0	7.43808789420349	5.3503754452898	9.52580034311718
86	Lvl3_1948m	0.989006952531187	153	Rarefaction	0	7.78245950653137	5.44192977587237	10.1229892371904
87	Lvl3_1948m	0.989634032035896	184	Rarefaction	0	8.11319070801149	5.61007904366559	10.6163023723574
88	Lvl3_1948m	0.990094741387898	214	Rarefaction	0	8.41730188714469	5.78613796074724	11.0484658135421
89	Lvl3_1948m	0.990523310081697	245	Rarefaction	0	8.71787243895005	5.95578969948605	11.479955178414
90	Lvl3_1948m	0.99092417500979	275	Rarefaction	0	8.99634460813393	6.03542877853998	11.9572604377279
91	Lvl3_1948m	0.99133451076482	306	Rarefaction	0	9.27153528128303	6.05460812111638	12.4884624414497
92	Lvl3_1948m	0.991730699543536	336	Rarefaction	0	9.52575432016188	6.17597784101177	12.875530799312
93	Lvl3_1948m	0.992139906765363	367	Rarefaction	0	9.77596419357843	6.29874802036616	13.2531803667907
94	Lvl3_1948m	0.992535884629173	397	Rarefaction	0	10.0060252644863	6.40994435038066	13.6021061785919
95	Lvl3_1948m	0.992945058436152	428	Rarefaction	0	10.2312753002421	6.50978016970443	13.9527704307797
96	Lvl3_1948m	0.99334103312445	458	Rarefaction	0	10.4371821303509	6.58151391270094	14.2928503480009
97	Lvl3_1948m	0.993750206182762	489	Rarefaction	0	10.6374723387531	6.63860768019066	14.6363369973155
98	Lvl3_1948m	0.994146180612047	519	Rarefaction	0	10.8192246008647	6.68033332437845	14.958115877351
99	Lvl3_1948m	0.994555353901996	549	Rarefaction	0	10.990713294941	6.83766567958357	15.1437609102985
100	Lvl3_1948m	0.994568521123515	551	Observed	0	11	6.85836728395614	15.1416327160439
101	Lvl3_1948m	0.994581656501693	552	Extrapolation	0	11.0054314788765	6.85876850795989	15.1520944497931
102	Lvl3_1948m	0.99493682631162	580	Extrapolation	0	11.1522941952814	6.87257474727239	15.4320136432904
103	Lvl3_1948m	0.995280156955099	609	Extrapolation	0	11.29426141636	6.88350357409847	15.7050192586216
104	Lvl3_1948m	0.995600206562214	638	Extrapolation	0	11.4266019289025	6.89267751369442	15.9605263441106
105	Lvl3_1948m	0.995898553805493	667	Extrapolation	0	11.5499685139983	6.90253794700269	16.1973990809939
106	Lvl3_1948m	0.996176670308663	696	Extrapolation	0	11.6649696880592	6.91919927781072	16.4107400983076
107	Lvl3_1948m	0.996435927905567	725	Extrapolation	0	11.7721727043791	7.11654368691049	16.4278017218478
108	Lvl3_1948m	0.996677605406853	754	Extrapolation	0	11.8721063511611	7.11499822767176	16.6292144746504
109	Lvl3_1948m	0.996902894907819	783	Extrapolation	0	11.9652635598103	7.11186748381538	16.8186596358052
110	Lvl3_1948m	0.997112907668523	812	Extrapolation	0	12.0521038363614	7.10752175496208	16.9966859177607
111	Lvl3_1948m	0.997308679595175	841	Extrapolation	0	12.1330555280321	7.10227394135528	17.1638371147089
112	Lvl3_1948m	0.997491176349832	870	Extrapolation	0	12.208517936083	7.09640048397387	17.3206353881921
113	Lvl3_1948m	0.997661298113611	899	Extrapolation	0	12.2788632854057	7.09016493384735	17.467561636964
114	Lvl3_1948m	0.997819884026909	928	Extrapolation	0	12.3444385605544	7.0838601835102	17.6050169375986
115	Lvl3_1948m	0.997967716328538	957	Extrapolation	0	12.405567217278	7.07793057402688	17.733203860529
116	Lvl3_1948m	0.998105524214184	986	Extrapolation	0	12.4625507779926	7.07355773202271	17.8515438239624
117	Lvl3_1948m	0.99823398743323	1015	Extrapolation	0	12.5156703190682	7.07294244991665	17.9583981882197
118	Lvl3_1948m	0.998353739641679	1044	Extrapolation	0	12.5651878572615	7.06117223854889	18.0692034759741
119	Lvl3_1948m	0.998465371527714	1073	Extrapolation	0	12.6113476421369	7.04988233389345	18.1728129503804
120	Lvl3_1948m	0.998569433725323	1102	Extrapolation	0	12.6543773608484	7.0390875737411	18.2696671479557
121	Lvl4_3336m	0.619006436446838	1	Rarefaction	0	1.0000040288281	0.972987860709337	1.02702019694687
122	Lvl4_3336m	0.992763434437068	31	Rarefaction	0	2.25246549078367	1.91477305298928	2.59015792857807
123	Lvl4_3336m	0.994332368971352	61	Rarefaction	0	2.44570604644194	2.03904858089325	2.85236351199064
124	Lvl4_3336m	0.995644653956451	92	Rarefaction	0	2.60105031774707	2.21732033477532	2.98478030071881
125	Lvl4_3336m	0.996683600905614	122	Rarefaction	0	2.71611622351141	2.40322272619335	3.02900972082948
126	Lvl4_3336m	0.99754949506094	153	Rarefaction	0	2.80542989807312	2.64292001621616	2.96793977993007
127	Lvl4_3336m	0.998214102727384	183	Rarefaction	0	2.86891513459702	2.78821785960299	2.94961240959105
128	Lvl4_3336m	0.998748450548678	214	Rarefaction	0	2.91589587779233	2.87980823748928	2.95198351809538
129	Lvl4_3336m	0.999141584766931	244	Rarefaction	0	2.94746498835855	2.9320674841222	2.96286249259491
130	Lvl4_3336m	0.999442139294764	275	Rarefaction	0	2.96931766249525	2.96261644068508	2.97601888430543
131	Lvl4_3336m	0.999650133001296	305	Rarefaction	0	2.98285651677746	2.97893606088484	2.98677697267009
132	Lvl4_3336m	0.999793706203117	335	Rarefaction	0	2.99112936655782	2.98852877665879	2.99372995645685
133	Lvl4_3336m	0.999890213811953	366	Rarefaction	0	2.99595986891854	2.99441771758877	2.99750202024832
134	Lvl4_3336m	0.999946706083046	396	Rarefaction	0	2.99835854738144	2.99757300767644	2.99914408708643
135	Lvl4_3336m	0.999978672124267	427	Rarefaction	0	2.99947533432488	2.99916460293023	2.99978606571953
136	Lvl4_3336m	0.999993215209293	457	Rarefaction	0	2.99987380287096	2.9997820685372	2.99996553720472
137	Lvl4_3336m	0.999998732828379	488	Rarefaction	0	2.9999842870725	2.99997058580591	2.99999798833909
138	Lvl4_3336m	0.999999923596523	518	Rarefaction	0	2.99999951101779	2.99999744011503	3.00000158192056
139	Lvl4_3336m	1	550	Observed	0	3	3	3
