# Supplementary material for: Species Richness and Distribution of Calliphoridae Along an Elevation Gradient in Sicily (Italy) and Ecuador
Source: Insects. 2025 May 6;16(5):498. doi: 10.3390/insects16050498 (PMC12112086; doi:10.3390/insects16050498)
Supplement: Supplementary file 1 [file insects-16-00498-s001.zip › Table_S4_Ecuador_Size_Based.csv]

	Assemblage	m	Method	Order.q	qD	qD.LCL	qD.UCL	SC	SC.LCL	SC.UCL
1	Lvl1_561m	1	Rarefaction	0	1	1	1	0.218735057596173	0.193089327114435	0.244380788077912
2	Lvl1_561m	12	Rarefaction	0	4.84523321245645	4.4618707308363	5.2285956940766	0.867750156741215	0.838261957144224	0.897238356338206
3	Lvl1_561m	24	Rarefaction	0	5.99312334968937	5.36041225555725	6.62583444382149	0.929478138282908	0.912614990895281	0.946341285670535
4	Lvl1_561m	36	Rarefaction	0	6.72243020644482	5.9433872228243	7.50147319006534	0.948411700800357	0.937030574574932	0.959792827025783
5	Lvl1_561m	48	Rarefaction	0	7.27515678448352	6.40237164084895	8.1479419281181	0.95968981429937	0.950789426566891	0.96859020203185
6	Lvl1_561m	60	Rarefaction	0	7.71232229464906	6.77428670013651	8.65035788916162	0.96770910172125	0.960040721122107	0.975377482320393
7	Lvl1_561m	72	Rarefaction	0	8.06535310308896	7.07823497657177	9.05247122960615	0.97366293354267	0.96660443910268	0.98072142798266
8	Lvl1_561m	83	Rarefaction	0	8.33337705645681	7.30952934685946	9.35722476605415	0.977802767817397	0.970993303583208	0.984612232051586
9	Lvl1_561m	95	Rarefaction	0	8.57985481222079	7.52090840791912	9.63880121652246	0.981243307740767	0.974512215888769	0.987974399592764
10	Lvl1_561m	107	Rarefaction	0	8.78993813875579	7.69824429982172	9.88163197768985	0.983838698193982	0.977074517118604	0.99060287926936
11	Lvl1_561m	119	Rarefaction	0	8.97253987477213	7.84842231603978	10.0966574335045	0.985800635035883	0.978947486390303	0.992653783681463
12	Lvl1_561m	131	Rarefaction	0	9.13436107125716	7.97675517140958	10.2919669711047	0.987283948038458	0.98031944337573	0.994248452701186
13	Lvl1_561m	143	Rarefaction	0	9.28049201437686	8.08743289295603	10.4735511357977	0.988400804774777	0.98132343257003	0.995478176979524
14	Lvl1_561m	154	Rarefaction	0	9.40403152468076	8.17630495022701	10.6317580991345	0.989172112733321	0.982001105266899	0.996343120199744
15	Lvl1_561m	166	Rarefaction	0	9.530344770256	8.26223519552522	10.7984543449868	0.989793140456314	0.982537154817842	0.997049126094786
16	Lvl1_561m	178	Rarefaction	0	9.65027537471022	8.3391288810471	10.9614218683733	0.990226453997389	0.982904359675856	0.997548548318921
17	Lvl1_561m	190	Rarefaction	0	9.76588619166926	8.40923535884227	11.1225370244962	0.990504980643089	0.983130325430151	0.997879635856028
18	Lvl1_561m	202	Rarefaction	0	9.87888639486935	8.47454502589749	11.2832277638412	0.990654719228932	0.983228892987614	0.998080545470251
19	Lvl1_561m	214	Rarefaction	0	9.99069767441861	8.53678025519823	11.444615093639	0.990697674418605	0.983202931246553	0.998192417590656
20	Lvl1_561m	215	Observed	0	10	8.54187453846522	11.4581254615348	0.990783807062877	0.983104266464716	0.998463347661038
21	Lvl1_561m	216	Extrapolation	0	10.0092161929371	8.5470769368973	11.4713554489769	0.990869142182665	0.983238275554278	0.998500008811052
22	Lvl1_561m	227	Extrapolation	0	10.1051324597405	8.59851554619042	11.6117493732906	0.991757255764178	0.984631748680423	0.998882762847933
23	Lvl1_561m	238	Extrapolation	0	10.191719423543	8.64050437141855	11.7429344756674	0.992558986910497	0.985888944873446	0.999229028947549
24	Lvl1_561m	249	Extrapolation	0	10.269884499712	8.67447834175674	11.8652906576672	0.993282737615766	0.987024789031649	0.999540686199883
25	Lvl1_561m	261	Extrapolation	0	10.3465107511365	8.70378997514491	11.989231527128	0.993992239943771	0.98814081986374	0.999843660023802
26	Lvl1_561m	272	Extrapolation	0	10.4096200370296	8.72461343492985	12.0946266391294	0.994576585183522	0.989063365192485	1
27	Lvl1_561m	283	Extrapolation	0	10.4665909934205	8.74050371662145	12.1926782702196	0.995104094038994	0.989900184681025	1
28	Lvl1_561m	294	Extrapolation	0	10.518020665396	8.75215725661223	12.2838840741798	0.995580294705433	0.990660181403937	1
29	Lvl1_561m	306	Extrapolation	0	10.5684378487293	8.76073452767505	12.3761411697835	0.996047120477038	0.991410913226083	1
30	Lvl1_561m	317	Extrapolation	0	10.6099613785609	8.76535225099195	12.4545705061298	0.996431597605108	0.992034785318978	1
31	Lvl1_561m	328	Extrapolation	0	10.6474461190987	8.76731570606735	12.52757653213	0.996778678536014	0.992603547212435	1
32	Lvl1_561m	339	Extrapolation	0	10.6812849034912	8.7670016674049	12.5955681395774	0.997092000613722	0.993122714477872	1
33	Lvl1_561m	351	Extrapolation	0	10.714457508545	8.76444549948301	12.664469517607	0.997399154364221	0.993638284118399	1
34	Lvl1_561m	362	Extrapolation	0	10.7417784250357	8.76037920673585	12.7231776433356	0.997652125813209	0.994069036807333	1
35	Lvl1_561m	373	Extrapolation	0	10.7664419705017	8.7549197215542	12.7779642194492	0.99788049197493	0.994463770790625	1
36	Lvl1_561m	384	Extrapolation	0	10.7887066143382	8.7482830786131	12.8291301500633	0.998086646084527	0.994825961014465	1
37	Lvl1_561m	396	Extrapolation	0	10.8105329372961	8.73992243867728	12.8811434359149	0.998288741667471	0.995187606487118	1
38	Lvl1_561m	407	Extrapolation	0	10.8285090698869	8.73140912539821	12.9256090143756	0.998455187339608	0.995491417380803	1
39	Lvl1_561m	418	Extrapolation	0	10.8447367525712	8.72223219464812	12.9672413104943	0.998605443660759	0.995771286671461	1
40	Lvl1_561m	430	Extrapolation	0	10.8606449631731	8.71161219527907	13.0096777310671	0.998752741907073	0.996051890177801	1
41	Lvl2_1312m	1	Rarefaction	0	1	1	1	0.286940966010733	0.226017506208279	0.347864425813187
42	Lvl2_1312m	8	Rarefaction	0	3.69265684302333	3.24498440018077	4.14032928586589	0.816821418822391	0.764939279944232	0.868703557700549
43	Lvl2_1312m	15	Rarefaction	0	4.71763906012635	3.97999576554981	5.45528235470289	0.885412313592123	0.845868676343916	0.924955950840331
44	Lvl2_1312m	22	Rarefaction	0	5.43726011688441	4.46590905565483	6.40861117811398	0.909608202242552	0.875088383817844	0.94412802066726
45	Lvl2_1312m	29	Rarefaction	0	6.02516162636943	4.85093461607835	7.19938863666051	0.923500114210672	0.891081123297834	0.95591910512351
46	Lvl2_1312m	36	Rarefaction	0	6.52899303059801	5.17061781003308	7.88736825116293	0.933562652931418	0.902326812662181	0.964798493200656
47	Lvl2_1312m	43	Rarefaction	0	6.96909710599977	5.43832642315958	8.49986778883995	0.941567987430299	0.911390151760069	0.97174582310053
48	Lvl2_1312m	50	Rarefaction	0	7.35768245139474	5.66290390499693	9.05246099779255	0.948143126098043	0.91906440757498	0.977221844621107
49	Lvl2_1312m	57	Rarefaction	0	7.70374907989451	5.851951730556	9.55554642923302	0.953594407882878	0.925628801638502	0.981560014127253
50	Lvl2_1312m	65	Rarefaction	0	8.05638938080993	6.03301529002168	10.0797634715982	0.958708768954833	0.931961172293472	0.985456365616195
51	Lvl2_1312m	72	Rarefaction	0	8.33401426501766	6.16710641301871	10.5009221170166	0.962386037775487	0.93661012500479	0.988161950546185
52	Lvl2_1312m	79	Rarefaction	0	8.58778986232839	6.28325454166261	10.8923251829942	0.965455148858835	0.940537030216046	0.990373267501624
53	Lvl2_1312m	86	Rarefaction	0	8.82164082373263	6.38508193212228	11.258199715343	0.968022953255867	0.943834970906017	0.992210935605717
54	Lvl2_1312m	93	Rarefaction	0	9.03880359155131	6.47544254546694	11.6021646376357	0.970176938219209	0.946583358391321	0.993770518047098
55	Lvl2_1312m	100	Rarefaction	0	9.24195334399169	6.55655400422262	11.9273526837608	0.971988080397598	0.948847705759278	0.995128455035917
56	Lvl2_1312m	107	Rarefaction	0	9.43331110138782	6.63011598085129	12.2365062219244	0.973513667133849	0.950680800933549	0.99634653333415
57	Lvl2_1312m	114	Rarefaction	0	9.61473109555405	6.69740905510848	12.5320531359996	0.974800114976124	0.952124670656538	0.99747555929571
58	Lvl2_1312m	121	Rarefaction	0	9.7877684102658	6.75937150949072	12.8161653110409	0.97588578803544	0.953212881498067	0.998558694572812
59	Lvl2_1312m	129	Rarefaction	0	9.97692307692308	6.82447950871428	13.1293666451319	0.976923076923077	0.954056182387989	0.999789971458165
60	Lvl2_1312m	130	Observed	0	10	6.83221983005788	13.1677801699421	0.977041724342496	0.953731457540406	1
61	Lvl2_1312m	131	Extrapolation	0	10.0229582756575	6.83955074900484	13.2063658023102	0.977159761749475	0.953874139833982	1
62	Lvl2_1312m	137	Extrapolation	0	10.1582502758503	6.88126130944969	13.4352392422508	0.977855350439412	0.954723198092387	1
63	Lvl2_1312m	144	Extrapolation	0	10.3108922666447	6.92492733661681	13.6968571966727	0.978640142165862	0.955704768149525	1
64	Lvl2_1312m	151	Extrapolation	0	10.4581247262946	6.96321278981871	13.9530366627706	0.979397121392854	0.956679936674157	1
65	Lvl2_1312m	158	Extrapolation	0	10.600139365004	6.99622162927487	14.2040571007331	0.980127273776964	0.957648427766364	1
66	Lvl2_1312m	164	Extrapolation	0	10.717853587181	7.0204474766081	14.4152596977538	0.980732488286871	0.958472193698538	1
67	Lvl2_1312m	171	Extrapolation	0	10.8506636069332	7.04416020047164	14.6571670133948	0.981415316151921	0.959424462773923	1
68	Lvl2_1312m	178	Extrapolation	0	10.978766927471	7.06320794321869	14.8943259117233	0.982073945049288	0.960365934153214	1
69	Lvl2_1312m	185	Extrapolation	0	11.1023303510999	7.07785328107932	15.1268074211205	0.982709232574372	0.961295406162202	1
70	Lvl2_1312m	192	Extrapolation	0	11.2215147687621	7.0883650120168	15.3546645255074	0.983322005929962	0.962211863728346	1
71	Lvl2_1312m	198	Extrapolation	0	11.3203052959094	7.0942885487774	15.5463220430413	0.98382992637802	0.962986386544156	1
72	Lvl2_1312m	205	Extrapolation	0	11.43176482577	7.09783161154797	15.7656980399921	0.984402983086815	0.963876500204913	1
73	Lvl2_1312m	212	Extrapolation	0	11.5392743036496	7.09799163533875	15.9805569719604	0.984955731045065	0.964751487477421	1
74	Lvl2_1312m	219	Extrapolation	0	11.6429737167763	7.09501478693698	16.1909326466155	0.985488889981449	0.965610826862124	1
75	Lvl2_1312m	226	Extrapolation	0	11.7429980913237	7.0891358060009	16.3968603766465	0.986003154117939	0.966454091415013	1
76	Lvl2_1312m	232	Extrapolation	0	11.8259070896889	7.08195586258653	16.5698583167912	0.986429421461719	0.967163835385992	1
77	Lvl2_1312m	239	Extrapolation	0	11.9194484265544	7.0712682130593	16.7676286400496	0.986910353784935	0.967976405448591	1
78	Lvl2_1312m	246	Extrapolation	0	12.0096747203414	7.05828118589468	16.9610682547881	0.987374242184868	0.968772136826983	1
79	Lvl2_1312m	253	Extrapolation	0	12.0967034539828	7.04318184213539	17.1502250658302	0.987821690686881	0.969550901440244	1
80	Lvl2_1312m	260	Extrapolation	0	12.1806479468943	7.02614530394515	17.3351505898434	0.988253281910076	0.970312633299707	1
81	Lvl3_1948m	1	Rarefaction	0	1	0.999999999999999	1	0.453872298300735	0.409192729621395	0.498551866980074
82	Lvl3_1948m	31	Rarefaction	0	5.43196252102432	5.00465218453634	5.85927285751231	0.946790479703841	0.937077302560136	0.956503656847546
83	Lvl3_1948m	62	Rarefaction	0	6.49487648908933	5.90209790576987	7.08765507240879	0.977805942755471	0.969842884683196	0.985769000827747
84	Lvl3_1948m	92	Rarefaction	0	7.02953442052024	6.26037761468535	7.79869122635513	0.985352132127207	0.978506264662129	0.992197999592285
85	Lvl3_1948m	123	Rarefaction	0	7.43808798338806	6.48568757490257	8.39048839187356	0.987948592363729	0.981865386718264	0.994031798009194
86	Lvl3_1948m	153	Rarefaction	0	7.78245943970678	6.6639646334147	8.90095424599886	0.989006952378401	0.983463467868759	0.994550436888043
87	Lvl3_1948m	184	Rarefaction	0	8.11319077694478	6.83790088178845	9.38848067210111	0.989634032147904	0.984558616070856	0.994709448224952
88	Lvl3_1948m	214	Rarefaction	0	8.41730191434113	7.00469462750647	9.8299092011758	0.990094741427146	0.985410457848944	0.994779025005348
89	Lvl3_1948m	245	Rarefaction	0	8.71787252583841	7.1772690262545	10.2584760254223	0.99052331020528	0.986179488919109	0.994867131491451
90	Lvl3_1948m	275	Rarefaction	0	8.99634427065631	7.34398859268747	10.6486999486251	0.990924174516233	0.986845897820112	0.995002451212354
91	Lvl3_1948m	306	Rarefaction	0	9.27153522981504	7.51470315050242	11.0283673091277	0.991334510686335	0.987464143660026	0.995204877712643
92	Lvl3_1948m	336	Rarefaction	0	9.52575428121295	7.67699845715196	11.3745101052739	0.991730699481355	0.987998609285349	0.99546278967736
93	Lvl3_1948m	367	Rarefaction	0	9.77596431401028	7.84021058180302	11.7117180462175	0.992139906967266	0.988488460993373	0.995791352941159
94	Lvl3_1948m	397	Rarefaction	0	10.0060254053756	7.99241239342128	12.0196384173299	0.992535884877875	0.988905738560151	0.996166031195599
95	Lvl3_1948m	428	Rarefaction	0	10.2312753670164	8.142313909995	12.3202368240378	0.992945058560847	0.989282487032648	0.996607630089047
96	Lvl3_1948m	458	Rarefaction	0	10.43718198317	8.2788769247821	12.5954870415578	0.993341032832714	0.989598700562729	0.997083365102699
97	Lvl3_1948m	489	Rarefaction	0	10.6374723642965	8.40976970161297	12.86517502698	0.993750206236595	0.989879992089144	0.997620420384047
98	Lvl3_1948m	519	Rarefaction	0	10.819224550404	8.52515314900145	13.1132959518066	0.994146180498268	0.990112381169193	0.998179979827342
99	Lvl3_1948m	550	Rarefaction	0	10.994555353902	8.63123403158579	13.3578766762182	0.994555353901996	0.990315357758017	0.998795350045975
100	Lvl3_1948m	551	Observed	0	11	8.63441627939169	13.3655837206083	0.994568521123515	0.99012329667874	0.99901374556829
101	Lvl3_1948m	552	Extrapolation	0	11.0054314788765	8.63738008600613	13.3734828717469	0.994581656501693	0.990138103464593	0.999025209538792
102	Lvl3_1948m	580	Extrapolation	0	11.1522941952814	8.7138472454855	13.5907411450773	0.99493682631162	0.990543992161115	0.999329660462124
103	Lvl3_1948m	609	Extrapolation	0	11.29426141636	8.78052529103299	13.8079975416871	0.995280156955099	0.990948625780465	0.999611688129732
104	Lvl3_1948m	638	Extrapolation	0	11.4266019289025	8.83558679760596	14.0176170601991	0.995600206562214	0.991338561989412	0.999861851135017
105	Lvl3_1948m	667	Extrapolation	0	11.5499685139983	8.88013190634943	14.2198051216472	0.995898553805493	0.991714056880405	1
106	Lvl3_1948m	696	Extrapolation	0	11.6649696880591	8.91520360625421	14.4147357698641	0.996176670308663	0.992075010656318	1
107	Lvl3_1948m	725	Extrapolation	0	11.7721727043791	8.94177481615066	14.6025705926076	0.996435927905567	0.992421297724322	1
108	Lvl3_1948m	754	Extrapolation	0	11.8721063511611	8.96074220853881	14.7834704937834	0.996677605406853	0.992752893630531	1
109	Lvl3_1948m	783	Extrapolation	0	11.9652635598103	8.97292499732786	14.9576021222927	0.996902894907819	0.993069908044633	1
110	Lvl3_1948m	812	Extrapolation	0	12.0521038363614	8.97906704036873	15.1251406323541	0.997112907668523	0.99337257730064	1
111	Lvl3_1948m	841	Extrapolation	0	12.1330555280321	8.97984094998086	15.2862701060833	0.997308679595175	0.993661242110542	1
112	Lvl3_1948m	870	Extrapolation	0	12.208517936083	8.9758532649614	15.4411826072046	0.997491176349832	0.993936322224351	1
113	Lvl3_1948m	899	Extrapolation	0	12.2788632854056	8.96765004222604	15.5900765285852	0.997661298113611	0.994198293026915	1
114	Lvl3_1948m	928	Extrapolation	0	12.3444385605544	8.9557224581826	15.7331546629263	0.997819884026909	0.994447665816362	1
115	Lvl3_1948m	957	Extrapolation	0	12.4055672172779	8.94051217534836	15.8706222592075	0.997967716328538	0.994684972024961	1
116	Lvl3_1948m	986	Extrapolation	0	12.4625507779926	8.92241634207066	16.0026852139145	0.998105524214184	0.994910751024218	1
117	Lvl3_1948m	1015	Extrapolation	0	12.5156703190682	8.90179216632528	16.1295484718111	0.99823398743323	0.99512554095087	1
118	Lvl3_1948m	1044	Extrapolation	0	12.5651878572615	8.87896105008457	16.2514146644385	0.998353739641679	0.995329871973372	1
119	Lvl3_1948m	1073	Extrapolation	0	12.6113476421369	8.85421229756661	16.3684829867073	0.998465371527714	0.995524261478397	1
120	Lvl3_1948m	1102	Extrapolation	0	12.6543773608484	8.82780642523191	16.4809482964649	0.998569433725323	0.995709210740791	1
121	Lvl4_3336m	1	Rarefaction	0	1	1	1	0.619003146216117	0.581692545808978	0.656313746623257
122	Lvl4_3336m	31	Rarefaction	0	2.25246554797981	2.09636783755432	2.4085632584053	0.992763434957072	0.989172824721255	0.99635404519289
123	Lvl4_3336m	61	Rarefaction	0	2.44570609884872	2.21197518066911	2.67943701702833	0.994332369398727	0.992588879695978	0.996075859101477
124	Lvl4_3336m	92	Rarefaction	0	2.60105023941243	2.33606387862386	2.866036600201	0.995644653268547	0.99493765687105	0.996351649666045
125	Lvl4_3336m	122	Rarefaction	0	2.71611629258523	2.45062012425783	2.98161246091262	0.996683601548892	0.996013522470417	0.997353680627368
126	Lvl4_3336m	153	Rarefaction	0	2.80542994617076	2.55757038366834	3.05328950867318	0.997549495543713	0.99660556530336	0.998493425784065
127	Lvl4_3336m	183	Rarefaction	0	2.86891516210952	2.64763582078002	3.09019450343903	0.998214103026017	0.997119050630744	0.99930915542129
128	Lvl4_3336m	214	Rarefaction	0	2.91589587304319	2.72635898929632	3.10543275679005	0.998748450491715	0.997614675164913	0.999882225818518
129	Lvl4_3336m	244	Rarefaction	0	2.94746498514112	2.78936682738251	3.10556314289973	0.999141584724526	0.998047758067216	1
130	Lvl4_3336m	275	Rarefaction	0	2.96931765583428	2.84223531413839	3.09639999753017	0.999442139196987	0.998438310459805	1
131	Lvl4_3336m	305	Rarefaction	0	2.98285651817325	2.88312832714923	3.08258470919727	0.999650133023944	0.998759191385843	1
132	Lvl4_3336m	335	Rarefaction	0	2.99112936741509	2.91549909854435	3.06675963628582	0.999793706218954	0.999026714854499	1
133	Lvl4_3336m	366	Rarefaction	0	2.99595986553928	2.94154305965607	3.05037667142249	0.999890213737476	0.999253105847221	1
134	Lvl4_3336m	396	Rarefaction	0	2.99835854725533	2.96088954958441	3.03582754492626	0.999946706079716	0.999431166775502	1
135	Lvl4_3336m	427	Rarefaction	0	2.99947533395559	2.97595534272048	3.0229953251907	0.999978672112007	0.999581226387283	1
136	Lvl4_3336m	457	Rarefaction	0	2.99987380297317	2.98660064904189	3.01314695690445	0.999993215213616	0.999701815534336	1
137	Lvl4_3336m	488	Rarefaction	0	2.99998428706836	2.99414836778952	3.0058202063472	0.999998732828101	0.999809309397851	1
138	Lvl4_3336m	518	Rarefaction	0	2.99999951101741	2.99846710845275	3.00153191358206	0.999999923596471	0.99990426073388	1
139	Lvl4_3336m	549	Rarefaction	0	3	3	3	1	1	1
140	Lvl4_3336m	550	Observed	0	3	3	3	1	1	1
141	Lvl4_3336m	551	Extrapolation	0	3	3	3	1	1	1
142	Lvl4_3336m	579	Extrapolation	0	3	3	3	1	1	1
143	Lvl4_3336m	608	Extrapolation	0	3	3	3	1	1	1
144	Lvl4_3336m	637	Extrapolation	0	3	3	3	1	1	1
145	Lvl4_3336m	666	Extrapolation	0	3	3	3	1	1	1
146	Lvl4_3336m	695	Extrapolation	0	3	3	3	1	1	1
147	Lvl4_3336m	724	Extrapolation	0	3	3	3	1	1	1
148	Lvl4_3336m	753	Extrapolation	0	3	3	3	1	1	1
149	Lvl4_3336m	782	Extrapolation	0	3	3	3	1	1	1
150	Lvl4_3336m	811	Extrapolation	0	3	3	3	1	1	1
151	Lvl4_3336m	839	Extrapolation	0	3	3	3	1	1	1
152	Lvl4_3336m	868	Extrapolation	0	3	3	3	1	1	1
153	Lvl4_3336m	897	Extrapolation	0	3	3	3	1	1	1
154	Lvl4_3336m	926	Extrapolation	0	3	3	3	1	1	1
155	Lvl4_3336m	955	Extrapolation	0	3	3	3	1	1	1
156	Lvl4_3336m	984	Extrapolation	0	3	3	3	1	1	1
157	Lvl4_3336m	1013	Extrapolation	0	3	3	3	1	1	1
158	Lvl4_3336m	1042	Extrapolation	0	3	3	3	1	1	1
159	Lvl4_3336m	1071	Extrapolation	0	3	3	3	1	1	1
160	Lvl4_3336m	1100	Extrapolation	0	3	3	3	1	1	1
